# Supplementary material for: Xanthan–Polyurethane Conjugates: An Efficient Approach for Drug Delivery
Source: Polymers (Basel). 2024 Jun 19;16(12):1734. doi: 10.3390/polym16121734 (PMC11207320; doi:10.3390/polym16121734)
Supplement: Supplementary file 1 [file polymers-16-01734-s001.zip]

Archive with 1 entries (1 files):
- polymers-3028445-supplementary.pdf
